# Supplementary material for: Evaluation of cross-platform compatibility of a DNA methylation-based glucocorticoid response biomarker
Source: Clin Epigenetics. 2022 Oct 28;14:136. doi: 10.1186/s13148-022-01352-1 (PMC9617416; doi:10.1186/s13148-022-01352-1)
Supplement: Supplementary file 2 — Additional file 2: Tables. CpGs in NDMI 450 and whether they were shared with NDMI 850. Model coefficients from logistic models on risk factors in pregnancy; Table of model coefficients of the three logistic models run on GEO cord blood data. With maternal risk factor set as the outcome variable for all three models, the predictor of the first model was NDMI 450 score, the second immune cell proportions, and the third immune cell proportions and NDMI 450 score. [file 13148_2022_1352_MOESM2_ESM.xlsx]

## Sheet: Supp. Table 1
Supplemental Table 1. Twenty-two neutrophil specific CpG loci of NDMI 450 and shared sites with NDMI 850.
CpGs	Associated gene	Coefficients	Shared with NDMI 850
cg00052684	FKBP5	-3.83265	TRUE
cg02405193	BTBD12	-3.07747	TRUE
cg03915055	CYTIP	-12.7794	TRUE
cg06804705	NCRNA00114;NCRNA00114;NCRNA00114	-0.533777	FALSE
cg07786220	RPTOR;RPTOR	-0.309129	TRUE
cg10131232	SIRPG;SIRPG;SIRPG	-0.46693	FALSE
cg13060970	PLEK;PLEK	-0.021297	TRUE
cg13077031	JARID2	-3.2571	TRUE
cg14718848	ETS1	-0.101216	FALSE
cg14898223		0.206958	FALSE
cg16729631		-3.97978	TRUE
cg16847428		-0.164663	FALSE
cg17478979	ZC3H12D	-0.732732	TRUE
cg18128887	RCAN3	1.84727	TRUE
cg20100745	NDRG1;NDRG1	-1.60465	TRUE
cg20799095		-1.91905	TRUE
cg21078654	TMOD3	-0.696964	FALSE
cg22104744	RASA3	-1.3778	TRUE
cg22520791		-2.74021	TRUE
cg23189692	EIF4G1;EIF4G1;EIF4G1;EIF4G1;EIF4G1	-0.53767	TRUE
cg26126806	RAI1	-0.287014	FALSE
cg27094376	BTBD12	-2.33157	TRUE
Intercept	X	12.1281	X

## Sheet: Supp. Table 2
Supplemental Table 2. Logistic regression models comparing NDMI 450 score and immune proportions in predicting maternal risk factors.
			NDMI 450 score only			Immune cell proportions			Immune cell proportions and NDMI score
	Predictors	Odds Ratios	95% CI	p	Odds Ratios	95% CI	p	Odds Ratios	95% CI	p
GSE153280	(Intercept)	0.01	0.00 – 0.07	<0.001	0.12	0.00 – 4.06	0.252	0.05	0.00 – 1.83	0.114
full-term (ref.) vs preterm	NDMI 450 score	0.58	0.39 – 0.80	0.002				0.53	0.23 – 1.16	0.122
450K	CD8T cell				1.11	0.91 – 1.43	0.379	1.04	0.85 – 1.36	0.704
n=90	CD4T cell				0.92	0.80 – 1.03	0.174	0.85	0.71 – 0.99	0.045
	Natural Killer (NK) cell				1.25	1.05 – 1.52	0.018	1.13	0.92 – 1.42	0.244
	B cell				1.29	1.05 – 1.67	0.027	1.16	0.90 – 1.54	0.28
	Monocytes (Mono)				0.83	0.64 – 1.03	0.127	0.86	0.66 – 1.05	0.185
	Nucleated red blood cells (nRBC)				1.04	0.95 – 1.14	0.398	1	0.90 – 1.11	0.999
GSE104376	(Intercept)	1.87	0.31 – 13.10	0.501	4.7	0.15 – 185.30	0.383	4.64	0.15 – 184.04	0.388
low anxiety (ref.) vs high anxiety	NDMI 450 score	1.11	0.82 – 1.52	0.508				1.04	0.54 – 2.01	0.902
450K	CD8T cell				1.22	0.95 – 1.64	0.143	1.23	0.93 – 1.69	0.16
n=45	CD4T cell				0.99	0.87 – 1.14	0.924	1	0.86 – 1.16	0.976
	NK cell				1.14	0.88 – 1.55	0.362	1.15	0.86 – 1.64	0.394
	B cell				0.74	0.46 – 1.09	0.149	0.74	0.46 – 1.12	0.18
	Mono				0.89	0.66 – 1.18	0.426	0.89	0.65 – 1.19	0.446
	nRBC				0.96	0.87 – 1.05	0.388	0.97	0.85 – 1.09	0.576
GSE153219	(Intercept)	6.22	0.49 – 116.55	0.181	7.35	0.18 – 533.75	0.317	14.32	0.26 – 1898.18	0.23
NGT (ref.) vs GDM	NDMI 450 score	1.49	0.98 – 2.47	0.087				1.67	0.77 – 4.16	0.22
450K	CD8T cell				0.74	0.53 – 0.98	0.047	0.75	0.53 – 1.00	0.068
n=42	CD4T cell				0.98	0.86 – 1.11	0.776	1.06	0.89 – 1.26	0.513
	NK cell				0.95	0.63 – 1.43	0.812	1.07	0.68 – 1.72	0.754
	B cell				0.98	0.60 – 1.59	0.948	1.01	0.60 – 1.71	0.978
	Mono				0.96	0.72 – 1.26	0.788	0.96	0.71 – 1.27	0.781
	nRBC				0.95	0.83 – 1.08	0.479	1.01	0.86 – 1.18	0.904
GSE122086 and GSE122288	(Intercept)	0.68	0.03 – 16.00	0.816	1.84	0.33 – 9.49	0.471	1.48	0.02 – 135.80	0.864
NGT (ref.) vs GDM	NDMI 450 score	0.85	0.59 – 1.22	0.399				0.97	0.50 – 1.87	0.919
850K	CD8T cell				1	0.88 – 1.15	0.959	1	0.87 – 1.15	0.975
n=226	CD4T cell				0.99	0.94 – 1.05	0.828	0.99	0.93 – 1.06	0.811
	NK cell				0.97	0.84 – 1.13	0.693	0.97	0.82 – 1.15	0.693
	B cell				1.09	0.93 – 1.28	0.296	1.08	0.90 – 1.30	0.388
	Mono				1	0.89 – 1.14	0.985	1	0.89 – 1.14	0.986
	nRBC				1.02	0.95 – 1.11	0.539	1.02	0.94 – 1.13	0.643

## Sheet: Supp. Table 3
Supplemental Table 3. Associations of different platform NDMI scores on maternal risk factors.
GEO Accession Number (Array version)	Maternal risk factor	NDMI 450 score by maternal risk factor+	NDMI 450 scores - cord blood vs. AGS adult whole blood+		NDMI 450 score vs. NDMI 850 score#
GSE101840 X (450K)	cord blood controls	NA	NA		NA
GSE152380 (450K)	full-term (ref.) vs. preterm	W = 346, p = 0.002	W = 28285, p <0.0001	W = 7705, p <0.0001	NA
GSE104376 (450K)	low (ref.) vs. high pregnancy anxiety	W = 301, p = 0.28	W = 8754, p <0.0001	W = 8481, p <0.0001	NA
GSE153219 (450K)	normal glucose tolerance (NGT) (ref.) vs. gestational diabetes mellitus (GDM)	W = 267, p = 0.13	W = 10761, p <0.0001	W = 6050, p <0.0001	NA
GSE122288 and GSE122086 (850K)	NGT (ref.) vs. GDM	W = 4755, p = 0.53	W = 27547, p <0.0001	W = 74514, p <0.0001	NGT: D = 0.967, p <0.0001
					GDM: D = 0.958, p <0.0001
NA = not available
+ two-sided Wilcoxon rank sum test
# Kolmogorov-Smirnov test
X GSE101840 sample size too small (n=6) to perform Wilcoxon rank-sum test
[Supp. Table 3] Maternal risk factors of the cord blood datasets were not distinguishable by NDMI 450 score using the Wilcoxon rank-sum test with continuity correction,
except for the full term and preterm dataset (GSE152380). The NDMI 450 scores of cord blood were significantly different from that of the AGS adult control samples.
In the 850K cord blood datasets, NDMI 450 scores and NDMI 850 scores were significantly different from the two-sample Kolmogorov-Smirnov test, failing to confirm cross-platform compatibility.

## Sheet: Supp. Table 4
Supplemental Table 4. Immune profiles of IPS and AGS cases.
Study Name	Immune Profiles Study (IPS) – Pre-surgery glioma cases		Adult Glioma Study (AGS) – Glioma cases		AGS - Pilot cases		AGS - Controls
Phenotype of Interest	No DEX at blood draw	DEX at blood draw	No DEX at blood draw	DEX at blood draw	No DEX at blood draw	DEX at blood draw	No DEX at blood draw
Percent CD8T (IQR)	8.84 (6.17, 11.83)	2.87 (1.68, 5.44)	7.81 (4.30, 11.98)	5.02 (2.56, 7.89)	11.38 (8.46, 11.58)	3.43 (2.12, 5.00)	8.93 (6.09, 12.66)
Percent CD4T (IQR)	15.33 (11.30, 18.69)	3.49 (1.94, 6.85)	12.16 (7.92, 17.00)	7.02 (3.14, 11.83)	10.80 (9.01, 15.64)	7.83 (6.69, 10.52)	15.69 (11.81, 19.75)
Percent NK cells (IQR)	5.49 (4.15, 6.30)	2.60 (1.31, 3.47)	3.66 (2.31, 5.51)	2.66 (1.74, 4.30)	2.83 (0.50, 5.29)	0.50 (0.50, 1.83)	4.71 (3.44, 6.21)
Percent B-cells (IQR)	4.49 (3.28, 6.13)	2.68 (1.83, 3.89)	3.05 (1.81, 4.76)	2.05 (1.08, 3.23)	1.70 (1.07, 2.74)	2.86 (1.05, 4.40)	5.27 (3.99, 7.04)
Percent Monocytes (IQR)	7.27 (6.11, 9.11)	4.70 (2.98, 6.51)	7.76 (6.05, 9.67)	7.29 (5.10, 9.46)	7.45 (6.27, 10.87)	6.46 (4.23, 10.72)	7.39 (5.98, 9.37)
Percent Neutrophils (IQR)	58.75 (53.13, 64.22)	83.28 (75.83, 88.91)	64.22 (54.83, 71.98)	75.26 (65.70, 83.84)	59.54 (54.36, 66.96)	75.58 (67.11, 77.39)	57.83 (50.97, 65.5)

## Sheet: Supp. Table 5
Supplemental Table 5. Immune profiles of GEO cord blood datasets.
GEO Series No.	GSE101840	GSE152380		GSE104376		GSE153219		GSE122288	GSE122086
Phenotype of Interest	Cord blood controls	Full-term	Preterm	Low anxiety	High anxiety	Normal glucose tolerance	Gestational diabetes mellitus	Normal glucose tolerance	Gestational diabetes mellitus
Percent CD8T (IQR)	3.64 (2.48, 5.25)	2.57 (0.82, 4.00)	3.47 (1.21, 5.73)	2.74 (1.61, 5.80)	4.06 (1.68, 5.82)	5.69 (2.98, 7.03)	3.13 (1.92, 4.29)	3.66 (2.71, 5.19)	4.14 (2.54, 5.49)
Percent CD4T (IQR)	20.27 (17.02, 23.43)	18.20 (14.99, 23.91)	13.77 (11.21, 21.65)	14.4 (9.28, 17.21)	13.66 (9.32, 16.40)	15.54 (13.39, 20.01)	15.63 (11.73, 20.00)	14.98 (10.94, 19.16)	16.03 (11.90, 20.02)
Percent NK cells (IQR)	3.44 (2.15, 4.99)	4.23 (2.11, 6.49)	8.38 (5.56, 11.74)	5.28 (3.09, 6.09)	4.33 (2.37, 6.39)	3.69 (2.76, 5.58)	3.27 (2.49, 4.89)	3.72 (2.83, 5.17)	3.54 (2.61, 5.41)
Percent B-cells (IQR)	6.16 (4.24, 8.12)	5.25 (3.44, 7.33)	7.06 (5.88, 8.98)	5.29 (3.99, 7.49)	4.71 (3.61, 6.00)	5.22 (3.69, 5.85)	4.64 (3.74, 6.20)	5.34 (4.02, 7.45)	5.82 (4.54, 7.33)
Percent Monocytes (IQR)	6.40 (5.13, 7.39)	8.84 (6.25, 10.61)	7.39 (4.88, 8.40)	7.19 (6.18, 9.05)	6.76 (4.61, 8.19)	6.98 (3.94, 7.84)	6.67 (5.77, 7.62)	8.60 (7.17, 10.18)	9.02 (7.50, 10.27)
Percent Granulocytes (IQR)	53.93 (50.95, 56.98)	53.59 (46.69, 59.79)	43.82 (40.70, 47.18)	55.64 (51.30, 61.67)	60.56 (51.42, 64.90)	58.77 (49.05, 64.26)	61.20 (57.05, 67.20)	65.09 (58.20, 71.80)	63.58 (56.53, 68.22)
Percent nRBC (IQR)	5.92 (4.91, 10.42)	3.94 (1.94, 9.01)	7.84 (4.26, 17.75)	9.24 (4.00, 16.57)	7.43 (2.57, 13.93)	7.32 (5.62, 10.72)	6.32 (4.46, 10.08)	2.47 (1.55, 4.41)	2.63 (0.77, 5.64)
